# Supplementary material for: Citrus Peel Extracts for Industrial-Scale Production of Bio-Based Active Food Packaging
Source: Foods. 2021 Dec 23;11(1):30. doi: 10.3390/foods11010030 (PMC8750968; doi:10.3390/foods11010030)
Supplement: Supplementary file 1 [file foods-11-00030-s001.zip]

Archive with 2 entries (1 files):
- foods-1498175sup/
- foods-1498175sup/foods-1498175sup.xlsx
