# Supplementary material for: Citrus Peel Extracts for Industrial-Scale Production of Bio-Based Active Food Packaging
Source: Foods. 2021 Dec 23;11(1):30. doi: 10.3390/foods11010030 (PMC8750968; doi:10.3390/foods11010030)
Supplement: Supplementary file 1 [file foods-11-00030-s001.zip › foods-1498175sup/foods-1498175sup.xlsx]

## Sheet: metabolomic dataset
Metabolite name	Class	Average Mz	Formula	Total score	MS1 isotopic spectrum	MS/MS spectrum	Encapsulated citrus extract			Simulant B			Simulant A			Quality control
							rep1	rep2	rep3	rep1	rep2	rep3	rep1	rep2	rep3	rep1	rep2	rep3	rep4	rep5	rep6
3'-Hydroxybiochanin A	Isoflavonoids	301.101	C16H12O6	76.4	301.10129:2452851 302.10464:414968 303.108:41724	63.95997:818 65.70161:803 67.05425:1462 81.06971:1487 90.37937:840 107.08453:1537 112.30393:782 135.80069:840 137.34766:872 142.9023:839 225.43938:960 234.41833:913 236.97844:1097 283.09085:1233 296.362:1050 301.10181:19258 301.15878:1025	14758562	13953640	12055255	4801576	7192073	11101477	12004612	12398424	12781702	17719460	17389708	17404754	17176884	16866370	16612588
Chalconaringenin	Flavones	273.073	C15H12O5	83.8	273.07294:7060574 274.07629:1200664 275.07965:115026	51.88578:788 55.01832:1394 63.8128:745 65.03906:891 66.09317:739 67.01456:827 67.01798:14757 68.99725:8326 69.03354:4605 81.03342:926 83.0127:1076 91.0538:9149 91.05821:897 92.74368:761 95.04886:2080 97.02819:1945 105.06968:1259 107.04851:1610 111.00718:1580 119.04826:13505 123.04321:823 125.02323:1105 129.14511:930 147.04207:6775 153.01666:37257 156.09268:950 171.02698:8844 252.73109:871 273.073…	52210196	37756920	39931844	25812988	21219050	29565284	19067954	19393876	21015692	37238480	36161580	39002264	37840944	37971764	37957016
Naringin	Flavanones	611.191	C27H30O16	66.1	611.19073:509446 612.19408:169784 613.19744:34521	53.12312:1137 61.17983:1149 69.68619:1233 71.04911:11875 85.02813:12483 120.97539:1426 126.23524:1142 127.18796:1239 129.05353:2850 153.0166:6233 161.01913:1614 163.51353:1507 171.02681:7399 177.05273:6483 179.03227:3763 195.02719:8177 212.7655:1289 219.02695:2962 263.05075:3132 303.08331:45479 315.08212:3067 345.09235:1931 369.09399:2267 380.23605:1280 385.63702:1290 413.11536:1838 431.12943:299…	30332890	22086676	23247736	9013920	12492276	11120214	10944308	13968736	12350079	2733429	2645266	2794126	2851968	2698110	2675286
7,4'-Dimethoxyflavone	Flavones	581.18	C27H32O14	69.4	581.18073:4215675 582.18408:1274770 583.18744:333702	53.4132:1023 57.03368:5114 65.68226:1440 69.03344:5387 71.04531:2818 71.04918:49457 73.02805:1871 75.04403:1632 75.32938:1280 76.4769:1287 85.02814:61160 86.03612:1366 91.24409:1229 97.02789:1909 107.0486:1422 111.0433:2490 121.06358:2827 127.03838:1977 129.05316:13560 147.04234:13902 147.06308:2365 153.00403:3271 153.01657:49723 165.01697:2058 171.02692:44912 179.03162:4083 183.02737:1714 195.02…	3194150	3573051	2954571	970197	1855563	1858203	5727544	5187562	5068318	22260266	21209726	22716562	22205010	22420856	21950120
Hesperetin	Flavanones	283.091	C17H14O4	63.7	283.09134:546771 284.09469:82756 285.09805:16924	55.05448:4366 57.07009:1823 62.7323:739 67.05437:2070 69.06985:2699 79.05435:1403 81.06984:1975 91.05377:1264 93.06962:1119 95.08501:1775 101.23218:802 134.0955:1968 278.46002:819 283.09088:3710 283.22507:1564 283.25928:1409	989150	886641	907028	1243151	1599123	1495672	3522854	3362081	3906625	4600211	4602291	2435094	5058282	5433116	5471420
Naringin 6''-rhamnoside	Flavones	303.083	C16H14O6	79.9	303.08331:650971 304.08666:93059 305.09002:22552	55.0547:832 57.74047:746 61.03592:841 62.7785:737 67.01802:9648 67.0542:1244 68.99725:6134 69.03342:2652 69.06981:961 79.05427:1826 81.0332:1174 81.06963:1495 81.99316:844 86.77409:859 89.03826:6360 89.43652:794 91.05395:1921 93.06947:1211 95.08496:927 95.91716:813 97.02819:1143 101.95583:988 111.00646:1126 111.04335:1064 117.03233:4965 121.06364:953 121.1004:929 123.04288:1697 125.02261:1359 134…	317578	175772	204263	26964	52267	101476	38527	110386	54960	3368739	3435912	3567534	3597828	3490926	3559791
Naringenin 5-glucoside	Flavones	727.236	C33H42O18	98.7	727.23639:430624 728.23974:207564 729.2431:38017		1182842	929954	960432	145125	366937	352006	334479	557242	377088	224874	188033	193519	169555	200516	199525
Isosakuranetin	Flavanones	435.124	C21H22O10	99.6	435.12433:265790 436.12768:59550 437.13104:11956		357844	174496	135936	47469	127775	220725	131680	221272	167263	543641	542437	542984	528231	573871	578158
Eriodictyol 7-(6-galloylglucoside)	Flavanones	287.089	C16H14O5	99.8	287.08862:175784 288.09197:34116 289.09533:0		9719869	7532401	7851716	3530347	4715052	4211292	4177493	4222147	4717996	202644	182063	129319	199818	187564	195470
Butein	Chalcones	603.162	C28H26O15	85.7	603.16217:2942660 604.16552:882071 605.16888:210685		1213755	1088589	926206	2127639	2819736	2594790	7211806	7626480	8041154	7586827	7303588	7696936	7340232	7568097	7475138
5-Hydroxyflavone	Flavones	273.073	C15H12O5	99.8	273.07297:1477697 274.07632:203475 275.07968:44303		248191	249226	262627	47019	81737	127814	86203	181709	140063	2516474	2271704	2268426	2418573	2624940	2378369
5-Hydroxy-3,3',4',6,7,8-hexamethoxyflavone	Flavones	401.119	C21H20O8	99.7	401.11899:221818 402.12234:41824 403.1257:0		3184997	2297092	2417938	913869	1256142	1287670	1153076	1113108	1262448	234150	217257	256354	265402	273501	246496
2'-Hydroxydaidzein	Isoflavonoids	419.129	C21H22O9	99.6	419.12933:1745725 420.13268:444684 421.13604:77591		353064	345247	318939	254820	262881	379149	174046	220736	157579	2267981	2177387	2385530	2214546	2335152	2308014
Apigenin 7-O-beta-D-rutinoside	Flavones	271.057	C15H10O5	99.8	271.05713:753353 272.06048:124992 273.06384:51909		1886959	1531948	1504556	1428067	1193466	1662668	1027078	1124071	1194850	615959	687551	658863	716159	611811	675250
Hydroxycaffeic acid	Hydroxycinnamic acids	195.027	C9H8O5	99.8	195.02679:207945 196.03014:19054 197.0335:23368		344676	278036	283974	202134	163040	241227	83509	128372	108574	284490	281240	283818	262873	286394	128913
Quercetin 3-rutinoside	Flavonols	579.165	C27H30O14	75.6	579.16522:655938 580.16857:214423 581.17193:28630	52.01286:1121 53.89388:1161 85.02801:2635 94.94994:1162 113.18641:1448 124.35346:1258 218.96141:1497 219.98502:1307 271.05725:172051 279.35144:1455 366.37466:1601 509.74991:1326 579.16431:10085	1376387	930609	995192	929141	1223668	1.0764e+06	2766680	2242437	2066927	3428285	3341684	3528320	3430550	3388098	3414486

## Sheet: standard
FERULIC ACID									LUTEOLIN							QUERCETIN
ppb	Area								ppb	Area						ppb	Area
50	8606966								50	39646276						50	23606951
125	24396316								125	103564343						125	63002078
250	51130623								250	216425834						250	133377378
500	106834955								500	421975841						500	282821694
1000	220000301								1000	831968914						1000	568278967
